# Supplementary material for: The mechanism of lncRNAs in the crosstalk between epithelial-mesenchymal transition and tumor microenvironment for early colon adenocarcinoma based on molecular subtyping
Source: Front Genet. 2022 Nov 16;13:997739. doi: 10.3389/fgene.2022.997739 (PMC9708740; doi:10.3389/fgene.2022.997739)
Supplement: Supplementary file 1 [file Table2.xlsx]

## Sheet: Table S2
ID	enrichmentScore	NES	pvalue	p.adjust	qvalues	rank	leading_edge
HALLMARK_ALLOGRAFT_REJECTION	177	0.592266	1.68254	0.000999001	0.00282582	0.0013088	2818
HALLMARK_APICAL_JUNCTION	184	0.572208	1.6283	0.000999001	0.00282582	0.0013088	3907
HALLMARK_APOPTOSIS	148	0.582647	1.64516	0.000999001	0.00282582	0.0013088	3761
HALLMARK_COAGULATION	125	0.693123	1.94699	0.000999001	0.00282582	0.0013088	2061
HALLMARK_COMPLEMENT	186	0.626497	1.78212	0.000999001	0.00282582	0.0013088	2564
HALLMARK_EPITHELIAL_MESENCHYMAL_TRANSITION	190	0.808108	2.30177	0.000999001	0.00282582	0.0013088	1975
HALLMARK_HYPOXIA	177	0.547713	1.55597	0.000999001	0.00282582	0.0013088	3357
HALLMARK_IL2_STAT5_SIGNALING	187	0.551164	1.56879	0.000999001	0.00282582	0.0013088	4046
HALLMARK_IL6_JAK_STAT3_SIGNALING	81	0.596323	1.64289	0.000999001	0.00282582	0.0013088	3218
HALLMARK_INFLAMMATORY_RESPONSE	192	0.617118	1.75854	0.000999001	0.00282582	0.0013088	2608
HALLMARK_INTERFERON_ALPHA_RESPONSE	87	0.656437	1.81979	0.000999001	0.00282582	0.0013088	4309
HALLMARK_INTERFERON_GAMMA_RESPONSE	177	0.655795	1.86302	0.000999001	0.00282582	0.0013088	3298
HALLMARK_KRAS_SIGNALING_UP	190	0.618641	1.7621	0.000999001	0.00282582	0.0013088	2523
HALLMARK_MYOGENESIS	183	0.593857	1.68901	0.000999001	0.00282582	0.0013088	2339
HALLMARK_TNFA_SIGNALING_VIA_NFKB	194	0.60195	1.71454	0.000999001	0.00282582	0.0013088	4223
HALLMARK_UV_RESPONSE_DN	139	0.631573	1.77889	0.000999001	0.00282582	0.0013088	2569
HALLMARK_TGF_BETA_SIGNALING	53	0.618997	1.66111	0.00100402	0.00282582	0.0013088	4621
HALLMARK_ANGIOGENESIS	33	0.759793	1.94637	0.00101729	0.00282582	0.0013088	1287
HALLMARK_MITOTIC_SPINDLE	184	0.458133	1.30369	0.002997	0.00749251	0.00347021	6825
HALLMARK_PROTEIN_SECRETION	91	0.500089	1.38951	0.002997	0.00749251	0.00347021	5322
HALLMARK_CHOLESTEROL_HOMEOSTASIS	68	0.535486	1.46117	0.00400802	0.0095429	0.00441987	4451
HALLMARK_ADIPOGENESIS	176	0.45702	1.29868	0.004995	0.0113523	0.0052579	6096
HALLMARK_NOTCH_SIGNALING	31	0.585667	1.49744	0.01222	0.0265651	0.0123038	3258
HALLMARK_ESTROGEN_RESPONSE_EARLY	189	0.435451	1.24008	0.013986	0.0291375	0.0134953	4617
HALLMARK_ANDROGEN_RESPONSE	92	0.47479	1.31927	0.017982	0.0345808	0.0160164	5363
HALLMARK_MTORC1_SIGNALING	172	0.440263	1.24915	0.017982	0.0345808	0.0160164	4248
HALLMARK_HEDGEHOG_SIGNALING	32	0.575059	1.47162	0.0203666	0.0377159	0.0174684	2949
