# Supplementary material for: The mechanism of lncRNAs in the crosstalk between epithelial-mesenchymal transition and tumor microenvironment for early colon adenocarcinoma based on molecular subtyping
Source: Front Genet. 2022 Nov 16;13:997739. doi: 10.3389/fgene.2022.997739 (PMC9708740; doi:10.3389/fgene.2022.997739)
Supplement: Supplementary file 2 [file Table1.xlsx]

## Sheet: Table S1
ID	enrichmentScore	NES	pvalue	p.adjust	qvalues	rank	leading_edge
HALLMARK_ALLOGRAFT_REJECTION	196	0.791367	2.40261	0.0011976	0.0036049	0.00189732	3038
HALLMARK_COMPLEMENT	200	0.712278	2.15835	0.0011976	0.0036049	0.00189732	2745
HALLMARK_EPITHELIAL_MESENCHYMAL_TRANSITION	200	0.86724	2.62792	0.0011976	0.0036049	0.00189732	2110
HALLMARK_IL2_STAT5_SIGNALING	198	0.652814	1.98212	0.0011976	0.0036049	0.00189732	3026
HALLMARK_INTERFERON_GAMMA_RESPONSE	198	0.787165	2.39004	0.0011976	0.0036049	0.00189732	3448
HALLMARK_MYOGENESIS	198	0.651224	1.97729	0.0011976	0.0036049	0.00189732	3401
HALLMARK_TNFA_SIGNALING_VIA_NFKB	200	0.69054	2.09248	0.0011976	0.0036049	0.00189732	3513
HALLMARK_APICAL_JUNCTION	199	0.612139	1.85545	0.00120048	0.0036049	0.00189732	3193
HALLMARK_HYPOXIA	199	0.590232	1.78905	0.00120048	0.0036049	0.00189732	4465
HALLMARK_INFLAMMATORY_RESPONSE	199	0.754099	2.28574	0.00120048	0.0036049	0.00189732	3348
HALLMARK_KRAS_SIGNALING_UP	199	0.704703	2.13602	0.00120048	0.0036049	0.00189732	2908
HALLMARK_MTORC1_SIGNALING	197	0.549257	1.66768	0.00120048	0.0036049	0.00189732	5065
HALLMARK_APOPTOSIS	160	0.643604	1.91309	0.00124069	0.0036049	0.00189732	4447
HALLMARK_UV_RESPONSE_DN	144	0.677573	1.98853	0.00127226	0.0036049	0.00189732	4393
HALLMARK_COAGULATION	138	0.678872	1.98789	0.00127714	0.0036049	0.00189732	1843
HALLMARK_ANDROGEN_RESPONSE	99	0.625942	1.76116	0.00134409	0.0036049	0.00189732	4728
HALLMARK_INTERFERON_ALPHA_RESPONSE	96	0.74794	2.09233	0.00135685	0.0036049	0.00189732	4023
HALLMARK_PROTEIN_SECRETION	96	0.58954	1.64921	0.00135685	0.0036049	0.00189732	6367
HALLMARK_IL6_JAK_STAT3_SIGNALING	87	0.728595	2.02928	0.00136986	0.0036049	0.00189732	2825
HALLMARK_ANGIOGENESIS	36	0.858734	2.09931	0.00154799	0.00386997	0.00203683	946
HALLMARK_OXIDATIVE_PHOSPHORYLATION	200	-0.447181	-1.56368	0.00598802	0.0142572	0.00750379	7093
HALLMARK_APICAL_SURFACE	44	0.592671	1.49313	0.0149254	0.0339213	0.0178533	5242
HALLMARK_ADIPOGENESIS	200	0.452913	1.37242	0.0167665	0.0364488	0.0191836	4757
HALLMARK_TGF_BETA_SIGNALING	54	0.553148	1.42934	0.0234604	0.0488759	0.0257241	4522
